# Supplementary material for: 7-[18F]Fluoro-8-azaisatoic Anhydrides: Versatile Prosthetic Groups for the Preparation of PET Tracers
Source: J Med Chem. 2023 Aug 25;66(17):12629–44. doi: 10.1021/acs.jmedchem.3c01310 (PMC10510393; doi:10.1021/acs.jmedchem.3c01310)
Supplement: Supplementary file 2 — jm3c01310_si_002.csv [file jm3c01310_si_002.csv]

Compound	SMILES
1a	ClC1=NC(Cl)=CC=C1C(O)=O
1b	FC1=NC(F)=CC=C1C(O)=O
2a	O=C(O)C1=C(NC)N=C(Cl)C=C1
2b	O=C(O)C1=C(NCC)N=C(Cl)C=C1
2c	O=C(O)C1=C(NCC#C)N=C(Cl)C=C1
2d	O=C(O)C1=C(NCCCN=[N+]=[N-])N=C(Cl)C=C1
2e	O=C(O)C1=C(NC)N=C(F)C=C1
2f	O=C(O)C1=C(NCC)N=C(F)C=C1
2g	O=C(O)C1=C(NCC#C)N=C(F)C=C1
2h	O=C(O)C1=C(NCCCN=[N+]=[N-])N=C(F)C=C1
3a	O=C(N(C)C1=NC(Cl)=CC=C12)OC2=O
3b	O=C(N(CC)C1=NC(Cl)=CC=C12)OC2=O
3c	O=C(N(CC#C)C1=CC(Cl)=CC=C12)OC2=O
3d	O=C(N(CCCN=[N+]=[N-])C1=NC(Cl)=CC=C12)OC2=O
3e	O=C(N(C)C1=NC(F)=CC=C12)OC2=O
3f	O=C(N(CC)C1=NC(F)=CC=C12)OC2=O
3g	O=C(N(CC#C)C1=NC(F)=CC=C12)OC2=O
3h	O=C(N(CCCN=[N+]=[N-])C1=NC(F)=CC=C12)OC2=O
4a	O=C1C2=CC=C([N+](C)(C)C)N=C2N(C)C(O1)=O
4b	O=C1C2=CC=C([N+](C)(C)C)N=C2N(CC)C(O1)=O
4c	C#CCN(C1=NC([N+](C)(C)C)=CC=C12)C(OC2=O)=O
4d	[N-]=[N+]=NCCCN(C1=NC([N+](C)(C)C)=CC=C12)C(OC2=O)=O
5a	O=C(NCCCC)C1=C(NC)N=C(F)C=C1
5b	O=C(NCCCC)C1=C(NCC)N=C(F)C=C1
5c	O=C(OC)CCCCCNC(C1=C(NC)N=C(F)C=C1)=O
5d	O=C(OC)CCCCCNC(C1=C(NCC)N=C(F)C=C1)=O
5e	O=C(NCC1=CC=CC=C1)C2=C(NC)N=C(F)C=C2
5f	O=C(NCC1=CC=CC=C1)C2=C(NCC)N=C(F)C=C2
5g	O=C(OC)[C@H](CC1=CC=CC=C1)NC(C2=C(NC)N=C(F)C=C2)=O
5h	O=C(OC)[C@H](CC1=CC=CC=C1)NC(C2=C(NCC)N=C(F)C=C2)=O
5i	O=C(NC(C)(C)C)C1=C(NC)N=C(F)C=C1
5j	O=C(NC(C)(C)C)C1=C(NCC)N=C(F)C=C1
5k	O=C(C1=CC=C(F)N=C1NC)N2CCCCC2
5l	O=C(OC(C)(C)C)CC[C@@H](C(OC(C)(C)C)=O)NC(N[C@@H](CCCCNC(C1=C(NC)N=C(F)C=C1)=O)C(OC(C)(C)C)=O)=O
5m	O=C(OC(C)(C)C)[C@H](CCCCNC(C1=C(NC)N=C(F)C=C1)=O)NC(C)=O
5n	O=C(OC)CNC(C1=C(NC)N=C(F)C=C1)=O
5o	O=C(OC(C)(C)C)[C@H](CCCCNC(OCC1=CC=CC=C1)=O)NC(C2=C(NC)N=C(F)C=C2)=O
5p (JK-PSMA-15)	O=C(O)CC[C@@H](C(O)=O)NC(N[C@H](C(O)=O)CCCCNC(C1=C(NC)N=C(F)C=C1)=O)=O
6a	O=C(O)C1=C(NCC2=CN(CC3=CC=CC=C3)N=N2)N=C(F)C=C1
6b (JK-PSMA-16)	O=C(O)CC[C@@H](C(O)=O)NC(N[C@H](C(O)=O)CCCCN1N=NC(CNC2=NC(F)=CC=C2C(O)=O)=C1)=O
6c	O=C(O)C1=C(NCCCN2N=NC(C3=CC=CC=C3)=C2)N=C(F)C=C1
6d (JK-PSMA-18)	O=C(O)CC[C@@H](C(O)=O)NC(N[C@H](C(O)=O)CCCCNC(C1=CN(CCCNC2=NC(F)=CC=C2C(O)=O)N=N1)=O)=O
7	O=C(O)[C@@H](NC(N[C@H](C(O)=O)CCCCN=[N+]=[N-])=O)CCC(O)=O
8	O=C(O)CC[C@@H](C(O)=O)NC(N[C@H](C(O)=O)CCCCNC(C#C)=O)=O
9	O=C(OC(C)(C)C)[C@@H](NC(N[C@@H](CCCCN=[N+]=[N-])C(OC(C)(C)C)=O)=O)CCC(OC(C)(C)C)=O
10	O=C(O)C1=C(NCC2=CN(CCCC[C@H](NC(N[C@@H](CCC(OC(C)(C)C)=O)C(OC(C)(C)C)=O)=O)C(OC(C)(C)C)=O)N=N2)N=C(F)C=C1
11	O=C(OC(C)(C)C)CC[C@@H](C(OC(C)(C)C)=O)NC(N[C@@H](CCCCNC(C#C)=O)C(OC(C)(C)C)=O)=O
[18F]3e	O=C(N(C)C1=NC([18F])=CC=C12)OC2=O
[18F]3f	O=C(N(CC)C1=NC([18F])=CC=C12)OC2=O
[18F]3g	O=C(N(CC#C)C1=NC([18F])=CC=C12)OC2=O
[18F]3h	O=C(N(CCCN=[N+]=[N-])C1=NC([18F])=CC=C12)OC2=O
[18F]5a	O=C(NCCCC)C1=C(NC)N=C([18F])C=C1
[18F]5b	O=C(NCCCC)C1=C(NCC)N=C([18F])C=C1
[18F]5c	O=C(OC)CCCCCNC(C1=C(NC)N=C([18F])C=C1)=O
[18F]5d	O=C(OC)CCCCCNC(C1=C(NCC)N=C([18F])C=C1)=O
[18F]5e	O=C(NCC1=CC=CC=C1)C2=C(NC)N=C([18F])C=C2
[18F]5f	O=C(NCC1=CC=CC=C1)C2=C(NCC)N=C([18F])C=C2
[18F]5g	O=C(OC)[C@H](CC1=CC=CC=C1)NC(C2=C(NC)N=C([18F])C=C2)=O
[18F]5h	O=C(OC)[C@H](CC1=CC=CC=C1)NC(C2=C(NCC)N=C([18F])C=C2)=O
[18F]5i	O=C(NC(C)(C)C)C1=C(NC)N=C([18F])C=C1
[18F]5j	O=C(NC(C)(C)C)C1=C(NCC)N=C([18F])C=C1
[18F]5k	O=C(C1=CC=C([18F])N=C1NC)N2CCCCC2
[18F]5l	O=C(OC(C)(C)C)CC[C@@H](C(OC(C)(C)C)=O)NC(N[C@@H](CCCCNC(C1=C(NC)N=C([18F])C=C1)=O)C(OC(C)(C)C)=O)=O
[18F]5m	O=C(OC(C)(C)C)[C@H](CCCCNC(C1=C(NC)N=C([18F])C=C1)=O)NC(C)=O
[18F]5n	O=C(OC)CNC(C1=C(NC)N=C([18F])C=C1)=O
[18F]5o	O=C(OC(C)(C)C)[C@H](CCCCNC(OCC1=CC=CC=C1)=O)NC(C2=C(NC)N=C([18F])C=C2)=O
[18F]5p ([18F]JK-PSMA-15)	O=C(O)CC[C@@H](C(O)=O)NC(N[C@H](C(O)=O)CCCCNC(C1=C(NC)N=C([18F])C=C1)=O)=O
[18F]6a	O=C(O)C1=C(NCC2=CN(CC3=CC=CC=C3)N=N2)N=C([18F])C=C1
[18F]6b ([18F]JK-PSMA-16)	O=C(O)CC[C@@H](C(O)=O)NC(N[C@H](C(O)=O)CCCCN1N=NC(CNC2=NC([18F])=CC=C2C(O)=O)=C1)=O
[18F]6c	O=C(O)C1=C(NCCCN2N=NC(C3=CC=CC=C3)=C2)N=C([18F])C=C1
[18F]6d ([18F]JK-PSMA-18)	O=C(O)CC[C@@H](C(O)=O)NC(N[C@H](C(O)=O)CCCCNC(C1=CN(CCCNC2=NC([18F])=CC=C2C(O)=O)N=N1)=O)=O
